# Supplementary material for: Ecological Momentary Assessment of Fatigue in Adults with Cerebral Palsy: Feasibility, Reliability, and Validity
Source: Brain Sci. 2026 May 12;16(5):515. doi: 10.3390/brainsci16050515 (PMC13204188; doi:10.3390/brainsci16050515)
Supplement: Supplementary file 1 [file brainsci-16-00515-s001.zip]

Archive with 1 entries (1 files):
- brainsci-4262593-supplementary.pdf
